# Supplementary material for: Factors Associated with COVID-19 Vaccine Hesitancy and Case Status among New Jersey Secondary Educational Professionals
Source: Vaccines (Basel). 2023 Oct 31;11(11):1667. doi: 10.3390/vaccines11111667 (PMC10674534; doi:10.3390/vaccines11111667)
Supplement: Supplementary file 1 [file vaccines-11-01667-s001.zip]

Archive with 3 entries (2 files):
- vaccines-2603434-supplementary/
- vaccines-2603434-supplementary/Supplementary Material_Rutgers SPH NJSS Survey 082423.pdf
- vaccines-2603434-supplementary/vaccines-supplementary-Proofread.pdf
